# Supplementary material for: The DWARF27 Gene from Wintersweet (Chimonanthus praecox) Encodes an All-Trans/9-cis-β-Carotene Isomerase, Which Regulates Shoot Branching in Arabidopsis
Source: Plants (Basel). 2026 Jun 22;15(12):1926. doi: 10.3390/plants15121926 (PMC13306238; doi:10.3390/plants15121926)
Supplement: Supplementary file 1 [file plants-15-01926-s001.zip]

Archive with 1 entries (1 files):
- plants-4336579-supplementary.pdf
